# Supplementary material for: A Cellular Senescence-Related Signature Predicts Cervical Cancer Patient Outcome and Immunotherapy Sensitivity
Source: Reprod Sci. 2023 Aug 14;30(12):3661–76. doi: 10.1007/s43032-023-01305-w (PMC10691978; doi:10.1007/s43032-023-01305-w)
Supplement: Supplementary file 7 — High resolution image (XLSX 11.1 KB) [file 43032_2023_1305_MOESM4_ESM.xlsx]

## Sheet: cox results
Table S1. Univariate cox analysis result for 23 overlapping genes
Gene	HR	z	pvalue	lower	upper
AGT	1.18504	2.11836	0.0341444	1.01278	1.38661
CAVIN1	1.26146	2.23903	0.0251538	1.02937	1.54589
CDKN2B	0.949784	-0.539821	0.58932	0.787746	1.14515
CXCL1	1.11976	1.88485	0.0594502	0.995502	1.25954
E2F1	0.758959	-2.08831	0.0367696	0.585866	0.983192
GNG11	1.3418	2.42705	0.015222	1.05821	1.70139
HEPACAM	6.04146	1.03725	0.299617	0.201893	180.785
HSPB2	3.73382	0.792308	0.428181	0.143481	97.1656
ID1	1.23293	1.90699	0.0565225	0.9942	1.52899
IFNG	0.750178	-2.57474	0.0100316	0.602748	0.933669
IGFBP5	1.04861	0.729822	0.465499	0.923115	1.19116
IL1A	1.15469	2.52863	0.0114507	1.03287	1.29086
ING2	0.876751	-0.657563	0.510819	0.592394	1.2976
KL	1.21644	1.03088	0.302596	0.838132	1.7655
MMP9	1.01541	0.20633	0.836533	0.878095	1.1742
PMVK	0.751353	-1.45455	0.145795	0.511149	1.10444
SERPINE1	1.24761	3.21892	0.00128673	1.09038	1.42752
SFN	0.937031	-0.860984	0.389247	0.80808	1.08656
SIX1	0.905426	-1.25833	0.208272	0.775618	1.05696
SOX2	0.912753	-2.04175	0.0411764	0.83617	0.99635
TNFSF15	1.16414	1.16181	0.245311	0.900856	1.50437
VENTX	0.845832	-0.612742	0.540047	0.495096	1.44504
ZFP36	1.00229	0.0206747	0.983505	0.806683	1.24534
